# Supplementary material for: Mutations of SARS-CoV-2 RBD May Alter Its Molecular Structure to Improve Its Infection Efficiency
Source: Biomolecules. 2021 Aug 25;11(9):1273. doi: 10.3390/biom11091273 (PMC8466379; doi:10.3390/biom11091273)
Supplement: Supplementary file 1 [file biomolecules-11-01273-s001.zip]

Archive with 1 entries (1 files):
- biomolecules-1279349-supplementary.pdf
